# Supplementary material for: Lessons Learned from Translating Genome Sequencing to Clinical Routine: Understanding the Accuracy of a Diagnostic Pipeline
Source: Genes (Basel). 2024 Jan 22;15(1):136. doi: 10.3390/genes15010136 (PMC10815474; doi:10.3390/genes15010136)
Supplement: Supplementary file 1 [file genes-15-00136-s001.zip]

Archive with 1 entries (1 files):
- genes-2809987-supplementary.pdf
